# Supplementary material for: Health Risk for Non-Dietary Children’s Exposure to Heavy Metals in Postindustrial Areas in Upper Silesia, Poland
Source: Toxics. 2025 May 6;13(5):377. doi: 10.3390/toxics13050377 (PMC12115573; doi:10.3390/toxics13050377)
Supplement: Supplementary file 1 [file toxics-13-00377-s001.zip]

Archive with 1 entries (1 files):
- toxics-3553252-supplementary.pdf
